# Supplementary material for: High Structural Diversity of Aeruginosins in Bloom-Forming Cyanobacteria of the Genus Planktothrix as a Consequence of Multiple Recombination Events
Source: Mar Drugs. 2023 Dec 13;21(12):638. doi: 10.3390/md21120638 (PMC10744761; doi:10.3390/md21120638)
Supplement: Supplementary file 1 [file marinedrugs-21-00638-s001.zip]

Archive with 2 entries (2 files):
- Suppl_Figures_13_12_23.pdf
- Suppl_Tables_RK_13_12_23.xlsx
